# Supplementary material for: A Novel COCH p.D544Vfs*3 Variant Associated with DFNA9 Sensorineural Hearing Loss Causes Pathological Multimeric Cochlin Formation
Source: Life (Basel). 2023 Dec 25;14(1):33. doi: 10.3390/life14010033 (PMC10817332; doi:10.3390/life14010033)
Supplement: Supplementary file 1 [file life-14-00033-s001.zip]

Archive with 1 entries (1 files):
- life-2734801-supplementary.pdf
